# Supplementary material for: Interaction of Arabidopsis Trihelix-Domain Transcription Factors VFP3 and VFP5 with Agrobacterium Virulence Protein VirF
Source: PLoS One. 2015 Nov 16;10(11):e0142128. doi: 10.1371/journal.pone.0142128 (PMC4646629; doi:10.1371/journal.pone.0142128)
Supplement: S1 Table — (XLSX) [file pone.0142128.s001.xlsx]

## Sheet: sheet 1
Table S1. Genes up-regulated in VFP3 RNAi-1 plants
TAIR locus	wild-type	VFP3 RNAi-1	log2FoldChange	padj	short_description
AT4G28040	1.13637	51.6418	5.50604	4.12146e-101	nodulin MtN21 /EamA-like transporter family protein
AT3G02040	3.10617	118.229	5.25031	9.63459e-86	senescence-related gene 3
AT1G23050	2.28095	84.0586	5.20369	1.19763e-80	hydroxyproline-rich glycoprotein family protein
AT4G35770	5.01626	176.407	5.13615	4.28655e-77	Rhodanese/Cell cycle control phosphatase superfamily protein
AT3G01970	1.55054	52.4216	5.07932	1.26426e-76	WRKY DNA-binding protein 45
AT4G23680	1.59911	42.8522	4.74403	1.92257e-69	Polyketide cyclase/dehydrase and lipid transport superfamily protein
AT3G22460	1.9768	59.2319	4.90514	2.10578e-69	O-acetylserine (thiol) lyase (OAS-TL) isoform A2
AT1G10070	1.44539	30.3611	4.3927	1.24319e-66	branched-chain amino acid transaminase 2
AT1G69490	5.60213	132.396	4.56274	2.45748e-66	NAC-like, activated by AP3/PI
AT4G19420	23.6729	484.926	4.35646	1.70981e-61	Pectinacetylesterase family protein
AT1G17020	1.12661	20.6103	4.1933	3.95074e-60	senescence-related gene 1
AT2G02930	1.08525	19.9696	4.2017	5.48728e-60	glutathione S-transferase F3
AT1G80440	12.8647	254.613	4.30682	1.26951e-59	Galactose oxidase/kelch repeat superfamily protein
AT1G34060	1.71578	71.155	5.37403	1.94786e-57	Pyridoxal phosphate (PLP)-dependent transferases superfamily protein
AT1G27020	5.05002	97.7577	4.27485	2.47321e-57
AT3G20083	1	13.0727	3.70849	1.93793e-54
AT5G18130	11.8716	206.023	4.11721	2.7324e-54
AT1G80840	30.294	430.89	3.83021	9.7558e-52	WRKY DNA-binding protein 40
AT1G11210	7.23657	104.936	3.85806	5.35643e-49	Protein of unknown function (DUF761)
AT4G33150	4.44134	70.892	3.99655	9.1676e-49	lysine-ketoglutarate reductase/saccharopine dehydrogenase bifunctional enzyme
AT4G15760	12.5209	174.17	3.79808	6.92085e-48	monooxygenase 1
AT2G45210	1.22162	17.4475	3.83615	5.26806e-47	SAUR-like auxin-responsive protein family
AT1G09240	5.26365	68.3438	3.69868	3.74136e-46	nicotianamine synthase 3
AT1G17710	1.13637	14.0791	3.63105	2.87556e-44	Pyridoxal phosphate phosphatase-related protein
AT4G32480	7.66264	95.2107	3.63521	1.08764e-43	Protein of unknown function (DUF506)
AT5G59220	1.70134	23.4452	3.78455	1.75028e-43	highly ABA-induced PP2C gene 1
AT1G08230	6.05862	76.8933	3.6658	2.32943e-42	Transmembrane amino acid transporter family protein
AT1G03580	1.1071	11.7792	3.41138	4.88417e-41
AT3G29035	1.1073	57.4725	5.69776	8.20307e-41	NAC domain containing protein 3
AT5G56550	11.9741	121.245	3.33994	9.6865e-40	oxidative stress 3
AT2G39570	26.2707	265.708	3.33832	2.09181e-39	ACT domain-containing protein
AT5G02020	3.07261	135.684	5.46464	5.43469e-39
AT5G64190	1.17519	10.9571	3.2209	2.83716e-38
AT2G39310	1.06574	10.1385	3.24992	4.96301e-37	jacalin-related lectin 22
AT4G36850	3.13075	41.7593	3.73752	8.86344e-37	PQ-loop repeat family protein / transmembrane family protein
AT5G64260	12.9378	122.478	3.24285	2.54735e-36	EXORDIUM like 2
AT4G37610	16.8314	157.201	3.22339	3.69068e-36	BTB and TAZ domain protein 5
AT3G16770	16.6725	651.244	5.28765	5.82992e-36	ethylene-responsive element binding protein
AT1G06180	1.76943	19.0205	3.4262	8.10025e-36	myb domain protein 13
AT5G15500	1.68944	77.5062	5.5197	9.27841e-36	Ankyrin repeat family protein
AT4G18360	1.09013	10.4062	3.25488	9.45424e-36	Aldolase-type TIM barrel family protein
AT1G56280	338.768	2751.84	3.02203	3.85345e-35	drought-induced 19
AT4G24450	11.3271	112.209	3.30833	4.67574e-35	phosphoglucan, water dikinase
AT4G27450	8.79455	153.126	4.12196	2.49531e-34	Aluminium induced protein with YGL and LRDR motifs
AT4G34860	1.79381	18.2357	3.34566	2.75094e-34	Plant neutral invertase family protein
AT5G59440	8.61252	75.6668	3.13515	8.00506e-34	P-loop containing nucleoside triphosphate hydrolases superfamily protein
AT5G08240	2.33928	23.6166	3.33567	1.06541e-33
AT3G49790	9.19935	79.3262	3.1082	1.84883e-32	Carbohydrate-binding protein
AT5G49360	25.5857	210.412	3.03981	2.98748e-32	beta-xylosidase 1
AT5G21020	201.413	1416.98	2.81459	5.6304e-32
AT4G30270	28.5105	214.732	2.91297	6.24136e-32	xyloglucan endotransglucosylase/hydrolase 24
AT5G20230	14.3666	114.079	2.98924	7.29412e-32	blue-copper-binding protein
ATCG01130	4.44917	31.745	2.83492	1.14028e-31	Ycf1 protein
AT1G80130	25.3387	197.221	2.96039	1.96316e-31	Tetratricopeptide repeat (TPR)-like superfamily protein
AT1G29050	9.84877	87.63	3.15341	3.87639e-31	TRICHOME BIREFRINGENCE-LIKE 38
AT2G15480	2.65844	24.7766	3.22033	5.35844e-31	UDP-glucosyl transferase 73B5
AT2G36400	1.90814	16.6856	3.12836	8.35922e-31	growth-regulating factor 3
AT1G67810	2.7392	27.2309	3.31342	8.79727e-31	sulfur E2
AT5G09440	5.47609	45.7273	3.06184	9.73325e-31	EXORDIUM like 4
AT2G05380	34.8017	1141.37	5.03546	2.13914e-30	glycine-rich protein 3 short isoform
AT5G48412	24.2705	182.134	2.90772	2.6894e-30
AT4G19430	3.60072	31.1477	3.11277	3.30966e-30
AT3G23150	1.4846	13.2403	3.1568	4.29622e-30	Signal transduction histidine kinase, hybrid-type, ethylene sensor
AT1G03550	5.05275	45.3316	3.16538	5.05967e-30	Secretory carrier membrane protein (SCAMP) family protein
AT5G20150	11.5369	86.1866	2.90121	5.12447e-30	SPX domain gene 1
AT1G21400	12.9087	99.6811	2.94897	1.02705e-29	Thiamin diphosphate-binding fold (THDP-binding) superfamily protein
AT4G36670	4.09292	34.4983	3.07532	1.03961e-29	Major facilitator superfamily protein
AT1G69480	1.59911	14.736	3.204	1.52945e-29	EXS (ERD1/XPR1/SYG1) family protein
AT2G07723	1.89389	17.6341	3.21895	2.86099e-29
AT1G25560	32.0706	228.742	2.8344	5.83626e-29	AP2/B3 transcription factor family protein
AT4G35750	62.2325	437.934	2.81497	3.19171e-28	SEC14 cytosolic factor family protein / phosphoglyceride transfer family protein
AT1G49032	11.5361	79.778	2.78983	3.19998e-28
AT2G02710	20.117	138.445	2.78283	9.82135e-28	PAS/LOV protein B
AT4G39955	4.23904	34.1646	3.01069	1.15466e-27	alpha/beta-Hydrolases superfamily protein
AT2G05540	1.67461	89.7469	5.74396	1.58119e-27	Glycine-rich protein family
AT3G29000	16.3156	106.117	2.70133	1.63234e-27	Calcium-binding EF-hand family protein
AT4G01870	8.36533	63.555	2.92551	2.62191e-27	tolB protein-related
AT5G10625	1.3457	39.9643	4.89229	2.96469e-27
AT2G44080	4.33132	32.4237	2.90417	3.01729e-27	ARGOS-like
AT2G01008	1.68164	18.8753	3.48856	3.3406e-27
AT1G28190	4.83543	73.7375	3.93068	3.82045e-27
AT1G78780	1.32638	10.9799	3.0493	4.96527e-27	pathogenesis-related family protein
AT1G64110	1.34335	10.7447	2.99971	5.21762e-27	P-loop containing nucleoside triphosphate hydrolases superfamily protein
AT3G21780	3.0531	25.0773	3.03803	6.70369e-27	UDP-glucosyl transferase 71B6
AT1G22500	3.23063	24.9848	2.95116	6.87137e-27	RING/U-box superfamily protein
AT2G27830	23.8959	156.733	2.71348	1.73371e-26
AT4G28390	6.05082	45.0053	2.89489	1.7426e-26	ADP/ATP carrier 3
AT3G26220	7.51809	49.2025	2.71029	1.90133e-26	cytochrome P450, family 71, subfamily B, polypeptide 3
AT3G13580	33.0409	196.847	2.57475	5.1015e-26	Ribosomal protein L30/L7 family protein
AT2G07667	1.08525	7.44322	2.7779	5.2765e-26
AT2G36780	1.70388	13.8218	3.02006	7.71239e-26	UDP-Glycosyltransferase superfamily protein
AT2G15960	60.6971	366.129	2.59265	8.95221e-26
AT5G58650	5.25916	37.0386	2.81613	1.44993e-25	plant peptide containing sulfated tyrosine 1
AT3G03470	23.144	155.591	2.74905	2.75966e-25	cytochrome P450, family 87, subfamily A, polypeptide 9
AT5G55970	8.27793	59.2304	2.839	4.36694e-25	RING/U-box superfamily protein
AT1G30880	22.0196	130.453	2.56668	6.03666e-25
AT2G43680	57.4253	372.505	2.6975	8.897e-25	IQ-domain 14
AT3G04060	1.38978	12.7698	3.1998	1.09656e-24	NAC domain containing protein 46
AT1G26665	13.526	82.1194	2.60199	1.39092e-24	Mediator complex, subunit Med10
AT2G35070	1.09501	8.89088	3.02139	2.14504e-24
AT3G04640	24.9454	151.53	2.60276	2.32427e-24	glycine-rich protein
AT2G40000	193.422	1141.57	2.56119	2.44015e-24	ortholog of sugar beet HS1 PRO-1 2
AT2G15060	1.28971	8.62966	2.74226	3.01863e-24	transposable element gene
AT2G07080	4.3292	27.2629	2.65477	3.5511e-24	transposable element gene
AT3G63210	16.9603	106.088	2.64503	7.61559e-24	Protein of unknown function (DUF581)
AT5G49450	6.54421	94.8364	3.85715	1.02784e-23	basic leucine-zipper 1
AT3G15500	1.32638	24.1851	4.18855	1.03844e-23	NAC domain containing protein 3
AT5G52750	17.11	93.9398	2.4569	1.34409e-23	Heavy metal transport/detoxification superfamily protein
AT3G03870	18.1927	106.305	2.54678	1.4062e-23
AT5G50450	6.33408	43.7558	2.78827	1.80967e-23	HCP-like superfamily protein with MYND-type zinc finger
AT3G42806	3.42553	23.9266	2.80422	2.66382e-23	transposable element gene
AT4G31240	4.58435	28.9037	2.65646	3.10748e-23	protein kinase C-like zinc finger protein
AT3G54366	20.3172	110.658	2.44534	4.21263e-23
AT1G02610	3.48152	23.7398	2.76952	5.14446e-23	RING/FYVE/PHD zinc finger superfamily protein
AT1G76705	1.36521	9.03354	2.72617	9.146e-23	calmodulin binding
AT1G68840	41.28	414.787	3.32886	9.79124e-23	related to ABI3/VP1 2
AT5G66052	33.7153	176.53	2.38844	9.87348e-23
ATMG00690	1.60633	11.1396	2.79385	1.53265e-22
AT1G31820	6.53872	43.7389	2.74184	1.68378e-22	Amino acid permease family protein
AT1G66920	6.68661	41.0357	2.61753	1.76168e-22	Protein kinase superfamily protein
AT2G14878	16.411	118.53	2.85252	2.20414e-22
AT5G27420	18.9793	118.731	2.64519	2.43468e-22	carbon/nitrogen insensitive 1
AT2G20670	36.0374	194.567	2.4327	2.43759e-22	Protein of unknown function (DUF506)
AT2G18050	5.18873	431.095	6.37648	2.73911e-22	histone H1-3
AT1G32350	1.01463	5.58318	2.46013	3.23563e-22	alternative oxidase 1D
AT1G11175	6.56019	42.1579	2.68399	3.32327e-22	other RNA
AT2G28400	11.8483	65.5357	2.46761	3.70876e-22	Protein of unknown function, DUF584
AT2G17710	3.47176	23.1597	2.73788	3.83477e-22
AT1G76650	18.58	93.5038	2.33128	4.00016e-22	calmodulin-like 38
AT5G14840	6.99505	40.5546	2.53546	4.95731e-22
AT1G63990	4.44741	25.184	2.50147	5.55535e-22	sporulation 11-2
AT4G15540	22.5033	127.261	2.49958	6.93656e-22	EamA-like transporter family
AT1G02850	8.51986	166.991	4.2928	8.46641e-22	beta glucosidase 11
AT4G36040	61.7156	484.188	2.97186	9.43428e-22	Chaperone DnaJ-domain superfamily protein
AT1G67365	2.74642	19.3376	2.81579	1.15665e-21	other RNA
AT2G46680	16.3288	93.6115	2.51927	1.15799e-21	homeobox 7
AT3G49160	3.12568	35.9384	3.52329	1.33027e-21	pyruvate kinase family protein
AT1G73330	3.8077	75.1875	4.3035	1.43281e-21	drought-repressed 4
AT1G10140	3.17034	22.9723	2.85718	1.44685e-21	Uncharacterised conserved protein UCP031279
ATMG00070	1.3336	8.70632	2.70674	1.62496e-21	NADH dehydrogenase subunit 9
AT1G13245	28.6044	141.708	2.30861	1.62746e-21	ROTUNDIFOLIA like 17
AT2G02060	2.43214	17.1944	2.82164	1.76179e-21	Homeodomain-like superfamily protein
AT3G21260	11.3898	59.5385	2.38608	2.18875e-21	Glycolipid transfer protein (GLTP) family protein
AT4G02520	122.405	589.459	2.26773	2.49943e-21	glutathione S-transferase PHI 2
AT3G09260	1.69451	23.3931	3.78714	2.74504e-21	Glycosyl hydrolase superfamily protein
AT4G27130	51.6405	255.789	2.30838	3.24817e-21	Translation initiation factor SUI1 family protein
AT5G06510	4.40175	25.5776	2.53873	3.46167e-21	nuclear factor Y, subunit A10
AT1G32960	1.38003	9.50804	2.78445	4.04602e-21	Subtilase family protein
AT1G76820	3.84281	31.7701	3.04744	4.3071e-21	eukaryotic translation initiation factor 2 (eIF-2) family protein
AT3G22961	1.12174	6.34773	2.50051	9.43895e-21	Paired amphipathic helix (PAH2) superfamily protein
AT1G60730	10.1003	52.9127	2.38922	1.02069e-20	NAD(P)-linked oxidoreductase superfamily protein
AT5G01740	1.14359	5.91374	2.37051	1.24943e-20	Nuclear transport factor 2 (NTF2) family protein
AT1G51270	5.73654	33.1795	2.53204	1.30647e-20	structural molecules;transmembrane receptors;structural molecules
AT1G67340	11.4942	64.7062	2.493	1.58445e-20	HCP-like superfamily protein with MYND-type zinc finger
AT5G53300	262.03	1253.37	2.25801	1.59065e-20	ubiquitin-conjugating enzyme 10
AT1G19610	1.21674	7.51978	2.62767	1.6406e-20	Arabidopsis defensin-like protein
AT1G33102	2.81178	17.6092	2.64677	1.70243e-20
AT2G36800	23.4197	120.9	2.36802	1.92271e-20	don-glucosyltransferase 1
AT3G05690	9.17339	51.1967	2.48053	1.9762e-20	nuclear factor Y, subunit A2
AT3G23240	1.67949	11.0259	2.71481	2.21494e-20	ethylene response factor 1
AT1G76590	9.39501	52.338	2.47789	2.38926e-20	PLATZ transcription factor family protein
AT1G07130	4.20705	23.9682	2.51024	2.47927e-20	Nucleic acid-binding, OB-fold-like protein
AT3G15630	7.71786	39.8545	2.36847	2.64011e-20
AT4G17490	25.5898	140.22	2.45405	2.9996e-20	ethylene responsive element binding factor 6
AT1G80180	44.355	215.858	2.28291	3.12946e-20
AT2G44480	1.11686	5.9164	2.40527	3.72252e-20	beta glucosidase 17
AT3G52480	1.92803	13.0833	2.76253	4.45666e-20
AT1G73830	1.61375	10.5612	2.71029	5.26329e-20	BR enhanced expression 3
AT3G23790	5.28861	30.5056	2.52811	6.05354e-20	AMP-dependent synthetase and ligase family protein
AT5G19120	9.45257	209.257	4.46842	6.57476e-20	Eukaryotic aspartyl protease family protein
AT3G13061	11.192	60.961	2.44542	8.30509e-20	other RNA
AT2G41070	1.91321	12.1233	2.66372	8.74807e-20	Basic-leucine zipper (bZIP) transcription factor family protein
AT3G48360	69.5569	337.757	2.27972	1.00612e-19	BTB and TAZ domain protein 2
AT1G33030	1.32131	7.28872	2.46369	1.2296e-19	O-methyltransferase family protein
AT5G44572	1.9374	11.3482	2.55027	1.2904e-19
AT5G16110	46.3138	227.408	2.29577	1.29947e-19
AT3G27210	8.17592	41.4993	2.34363	1.96657e-19
AT3G05937	2.94288	46.545	3.98332	2.30313e-19
AT1G30820	10.2526	54.4348	2.40854	2.46275e-19	CTP synthase family protein
AT4G31510	13.8021	63.0222	2.19097	2.52811e-19
AT4G34138	15.2613	85.2478	2.48179	3.22769e-19	UDP-glucosyl transferase 73B1
AT4G17900	22.057	104.442	2.24339	3.27012e-19	PLATZ transcription factor family protein
AT3G14100	55.6049	247.698	2.1553	4.02898e-19	RNA-binding (RRM/RBD/RNP motifs) family protein
AT5G20520	25.6755	119.14	2.21419	5.37164e-19	alpha/beta-Hydrolases superfamily protein
AT5G47230	29.1055	137.914	2.24441	5.83001e-19	ethylene responsive element binding factor 5
AT4G12290	35.7679	184.253	2.36495	5.91559e-19	Copper amine oxidase family protein
AT5G49440	30.9198	181.063	2.54989	6.62135e-19
AT4G25690	11.2925	53.101	2.23338	7.9448e-19
AT1G07430	2.35157	14.2398	2.59823	8.75895e-19	highly ABA-induced PP2C gene 2
AT2G28910	201.422	905.404	2.16834	1.15247e-18	CAX interacting protein 4
AT2G37340	36.9544	174.464	2.23911	1.30996e-18	arginine/serine-rich zinc knuckle-containing protein 33
AT5G59780	28.5713	137.45	2.26626	1.32107e-18	myb domain protein 59
AT5G25110	1.151	6.3661	2.46753	1.32806e-18	CBL-interacting protein kinase 25
AT4G18830	3.07242	17.2858	2.49214	1.37396e-18	ovate family protein 5
AT4G17500	23.1222	211.819	3.19548	1.46152e-18	ethylene responsive element binding factor 1
AT4G00040	17.9635	81.5718	2.183	1.53809e-18	Chalcone and stilbene synthase family protein
AT1G69260	2.94815	16.6515	2.49777	1.56672e-18	ABI five binding protein
AT4G28085	3.6294	18.1015	2.3183	1.91183e-18
AT4G34990	3.62295	21.0373	2.53771	2.08271e-18	myb domain protein 32
AT3G10930	11.4128	73.3236	2.68362	2.11622e-18
AT1G59950	1	4.05062	2.01814	2.21815e-18	NAD(P)-linked oxidoreductase superfamily protein
AT1G61340	3.39392	18.8563	2.47402	2.73227e-18	F-box family protein
AT5G26038	1.10945	4.64097	2.06459	2.99324e-18	MIR860a; miRNA
AT2G29300	5.35301	31.2447	2.54519	3.92512e-18	NAD(P)-binding Rossmann-fold superfamily protein
AT3G20340	1.16329	10.3274	3.1502	4.75202e-18
AT1G72940	43.4349	202.289	2.21949	5.21836e-18	Toll-Interleukin-Resistance (TIR) domain-containing protein
AT1G21000	28.0991	124.198	2.14405	6.28414e-18	PLATZ transcription factor family protein
AT2G07708	1.49669	8.27648	2.46724	7.06257e-18
AT2G36540	1.0755	5.23621	2.28352	9.01046e-18	Haloacid dehalogenase-like hydrolase (HAD) superfamily protein
AT2G36080	1.60887	9.40945	2.54806	9.76782e-18	AP2/B3-like transcriptional factor family protein
AT4G34881	64.4956	275.296	2.09371	1.01577e-17
ATMG00730	1.24094	6.0118	2.27637	1.07941e-17	cytochrome c oxidase subunit 3
AT4G27480	2.01543	11.0635	2.45664	1.09519e-17	Core-2/I-branching beta-1,6-N-acetylglucosaminyltransferase family protein
AT5G19740	6.12183	31.3885	2.3582	1.16768e-17	Peptidase M28 family protein
AT2G15042	13.4708	62.1554	2.20605	1.19704e-17	Leucine-rich repeat (LRR) family protein
AT4G32940	59.394	532.599	3.16466	1.32563e-17	gamma vacuolar processing enzyme
AT1G02050	3.44991	18.2947	2.4068	1.52024e-17	Chalcone and stilbene synthase family protein
ATMG01180	1.06087	4.87273	2.19948	1.60492e-17
AT3G12580	12.3623	76.6485	2.63231	1.76763e-17	heat shock protein 70
AT2G23810	105.437	441.34	2.06551	1.83957e-17	tetraspanin8
AT1G23060	1.27039	7.152	2.49307	1.86172e-17
AT4G18120	33.5162	153.677	2.19697	1.93175e-17	MEI2-like 3
AT5G25770	8.77834	43.4795	2.30831	1.94446e-17	alpha/beta-Hydrolases superfamily protein
AT4G23880	6.29137	29.5146	2.22998	2.15731e-17
AT5G40720	5.32157	30.5238	2.52001	2.46233e-17	Domain of unknown function (DUF23)
AT5G47960	2.68283	14.8743	2.47099	2.57978e-17	RAB GTPase homolog A4C
AT1G80570	2.03982	11.4697	2.49132	2.64423e-17	RNI-like superfamily protein
AT1G21100	6.12593	29.9256	2.28838	2.90594e-17	O-methyltransferase family protein
AT1G09480	1.45065	8.78729	2.59872	3.01569e-17	NAD(P)-binding Rossmann-fold superfamily protein
AT2G37130	4.42164	22.5433	2.35004	3.05689e-17	Peroxidase superfamily protein
AT1G56010	3.77161	20.6835	2.45523	3.17729e-17	NAC domain containing protein 1
AT1G73500	39.5698	177.059	2.16176	3.60799e-17	MAP kinase kinase 9
AT1G52200	5.00086	23.8661	2.25471	3.63395e-17	PLAC8 family protein
AT5G61590	36.745	152.481	2.05301	3.94417e-17	Integrase-type DNA-binding superfamily protein
AT1G26930	2.87069	17.0136	2.56722	4.80844e-17	Galactose oxidase/kelch repeat superfamily protein
ATMG01170	1.54312	9.00577	2.545	4.92307e-17	ATPase, F0 complex, subunit A protein
AT5G24800	14.2351	60.9035	2.09707	5.92488e-17	basic leucine zipper 9
AT2G31865	6.02644	28.9276	2.26307	6.29183e-17	poly(ADP-ribose) glycohydrolase 2
AT4G36900	4.37249	20.7465	2.24634	9.15789e-17	related to AP2 10
AT1G17460	3.69534	17.7121	2.26096	9.22335e-17	TRF-like 3
AT3G62550	48.1606	293.723	2.60853	1.28993e-16	Adenine nucleotide alpha hydrolases-like superfamily protein
AT4G14270	32.7997	139.621	2.08976	1.61318e-16
AT4G29190	19.6574	85.1286	2.11457	1.61671e-16	Zinc finger C-x8-C-x5-C-x3-H type family protein
AT5G25475	2.40737	12.2396	2.34603	1.70123e-16	AP2/B3-like transcriptional factor family protein
ATMG01080	2.54842	20.5465	3.01122	1.7224e-16	mitochondrial F0-ATPase subunit 9
AT3G57530	55.9655	234.705	2.06824	2.22689e-16	calcium-dependent protein kinase 32
AT3G01830	4.85202	22.2643	2.19808	2.68962e-16	Calcium-binding EF-hand family protein
AT3G23170	17.3759	71.2716	2.03624	2.69569e-16
AT2G07688	1.2265	12.6303	3.36428	3.25052e-16
AT4G37520	8.05964	67.7031	3.07043	3.54162e-16	Peroxidase superfamily protein
AT1G65690	1.79381	9.5863	2.41794	3.74471e-16	Late embryogenesis abundant (LEA) hydroxyproline-rich glycoprotein family
AT1G65370	13.5414	57.5788	2.08816	3.79511e-16	TRAF-like family protein
AT5G10695	11.6286	47.5142	2.03068	4.10074e-16
AT1G55310	20.1913	91.2055	2.17538	4.20745e-16	SC35-like splicing factor 33
AT3G12500	1.28268	7.539	2.55521	4.49755e-16	basic chitinase
AT1G30500	7.52101	33.3267	2.14768	4.52621e-16	nuclear factor Y, subunit A7
AT2G25200	8.84136	38.1884	2.11079	5.60461e-16	Plant protein of unknown function (DUF868)
AT1G35140	1.52615	8.68976	2.50942	5.70516e-16	Phosphate-responsive 1 family protein
AT5G47070	19.0001	96.3569	2.34238	5.78106e-16	Protein kinase superfamily protein
AT2G07693	1.05365	5.08457	2.27073	5.9668e-16	transposable element gene
ATMG00080	1.35077	7.19803	2.41382	6.29604e-16	ribosomal protein L16
AT1G77450	8.66011	42.5686	2.29733	6.93167e-16	NAC domain containing protein 32
AT2G28120	2.5927	13.3707	2.36655	7.27981e-16	Major facilitator superfamily protein
AT3G46090	2.86796	15.4117	2.42593	7.27981e-16	C2H2 and C2HC zinc fingers superfamily protein
AT5G05440	3.55252	19.1041	2.42697	7.40644e-16	Polyketide cyclase/dehydrase and lipid transport superfamily protein
AT2G04050	1.52362	7.96211	2.38565	7.68795e-16	MATE efflux family protein
AT1G02100	21.8962	89.6415	2.03348	8.47366e-16	Leucine carboxyl methyltransferase
AT4G15765	6.25312	29.1811	2.22239	1.04435e-15	FAD/NAD(P)-binding oxidoreductase family protein
AT3G63010	3.78605	21.2497	2.48868	1.17077e-15	alpha/beta-Hydrolases superfamily protein
AT2G35950	1.92511	9.29737	2.27188	1.28643e-15	embryo sac development arrest 12
AT5G57655	42.7538	177.753	2.05575	1.30869e-15	xylose isomerase family protein
AT3G02620	1.29224	6.56016	2.34386	1.40462e-15	Plant stearoyl-acyl-carrier-protein desaturase family protein
AT5G03230	12.8346	52.3731	2.02879	1.44674e-15	Protein of unknown function, DUF584
AT1G54100	34.5599	199.186	2.52694	1.69766e-15	aldehyde dehydrogenase 7B4
AT1G08630	1.01463	4.0632	2.00166	1.70866e-15	threonine aldolase 1
AT5G13330	1.21928	10.2377	3.06979	1.77574e-15	related to AP2 6l
AT3G20250	16.6033	75.9581	2.19374	2.30071e-15	pumilio 5
AT3G24927	11.8161	80.8359	2.77425	2.38245e-15
AT2G27500	22.0691	108.777	2.30128	2.55998e-15	Glycosyl hydrolase superfamily protein
AT1G06160	2.57065	30.2188	3.55524	4.43896e-15	octadecanoid-responsive Arabidopsis AP2/ERF 59
AT1G72830	10.095	40.8369	2.01623	4.56393e-15	nuclear factor Y, subunit A3
AT1G55850	54.7001	341.224	2.6411	5.05107e-15	cellulose synthase like E1
AT1G03410	3.8877	16.4675	2.08263	6.06535e-15	2-oxoglutarate (2OG) and Fe(II)-dependent oxygenase superfamily protein
AT3G16450	1	5.69367	2.50936	6.43725e-15	Mannose-binding lectin superfamily protein
AT1G53780	33.6032	189.759	2.4975	7.04542e-15	peptidyl-prolyl cis-trans isomerases;hydrolases;nucleoside-triphosphatases;ATP binding;nucleotide binding;ATPases
AT1G62810	10.8414	45.4995	2.0693	7.07921e-15	Copper amine oxidase family protein
AT5G09225	10.2409	43.8898	2.09954	7.90073e-15
ATMG01360	2.3465	14.6362	2.64096	8.7279e-15	cytochrome oxidase
AT1G19397	2.99673	14.0761	2.23179	9.38313e-15
AT5G46440	3.06793	15.5772	2.3441	9.4739e-15
AT5G16980	4.32429	20.697	2.25888	1.11286e-14	Zinc-binding dehydrogenase family protein
AT2G31585	6.11111	39.0746	2.67673	1.20088e-14	other RNA
AT1G80920	79.3317	523.72	2.72283	1.30291e-14	Chaperone DnaJ-domain superfamily protein
AT4G27260	2.72438	22.5434	3.0487	1.6739e-14	Auxin-responsive GH3 family protein
AT5G18310	17.4545	116.837	2.74283	1.92771e-14
AT5G03830	8.4588	34.7248	2.03744	2.19163e-14	CDK inhibitor P21 binding protein
AT3G10020	13.597	157.085	3.53018	2.47076e-14
AT5G40240	4.93785	22.2427	2.17138	2.50014e-14	nodulin MtN21 /EamA-like transporter family protein
AT5G22310	1.59931	8.57879	2.42333	2.56988e-14
AT1G28330	16.8914	399.37	4.56336	2.87202e-14	dormancy-associated protein-like 1
AT5G08350	2.82622	13.0636	2.20861	2.97927e-14	GRAM domain-containing protein / ABA-responsive protein-related
AT1G56165	1.73802	8.9255	2.36049	3.30565e-14	other RNA
AT5G13820	3.38163	15.5198	2.19832	3.84907e-14	telomeric DNA binding protein 1
AT5G66650	8.5023	34.0571	2.00203	4.07848e-14	Protein of unknown function (DUF607)
AT2G07706	1.20211	5.2849	2.1363	4.09729e-14
AT2G31945	1.14378	11.4902	3.32852	4.15944e-14
AT3G50770	1.55522	16.5393	3.41071	4.75855e-14	calmodulin-like 41
AT5G39850	6.02352	24.6192	2.0311	5.49968e-14	Ribosomal protein S4
AT3G59320	6.52409	29.5535	2.17948	6.09294e-14	Eukaryotic protein of unknown function (DUF914)
AT5G44260	2.17404	10.8083	2.31369	6.54081e-14	Zinc finger C-x8-C-x5-C-x3-H type family protein
AT4G12080	1.6114	8.27042	2.35964	6.83694e-14	AT-hook motif nuclear-localized protein 1
AT1G27730	97.2884	457.939	2.23482	7.20552e-14	salt tolerance zinc finger
AT2G19810	6.74221	27.6187	2.03435	7.56077e-14	CCCH-type zinc finger family protein
AT2G32235	6.98321	56.1318	3.00685	8.86594e-14
AT5G14180	1.06087	23.6187	4.47661	9.37551e-14	Myzus persicae-induced lipase 1
AT5G37540	3.89588	17.8343	2.19464	9.44366e-14	Eukaryotic aspartyl protease family protein
AT2G25090	1.10476	4.81231	2.12299	9.78407e-14	CBL-interacting protein kinase 16
AT5G45310	3.38417	15.1505	2.16249	1.45372e-13
AT5G43460	34.0112	144.888	2.09085	1.56722e-13	HR-like lesion-inducing protein-related
AT5G08790	35.1398	146.836	2.06303	1.81452e-13	NAC (No Apical Meristem) domain transcriptional regulator superfamily protein
AT1G73700	2.12722	9.25399	2.12111	2.06955e-13	MATE efflux family protein
AT4G36930	2.37791	9.75594	2.03659	2.77845e-13	basic helix-loop-helix (bHLH) DNA-binding superfamily protein
AT4G06701	2.29596	11.5877	2.33543	2.82591e-13	other RNA
AT4G03320	1.39213	6.6432	2.25459	3.09504e-13	translocon at the inner envelope membrane of chloroplasts 20-IV
AT2G15830	4.62279	20.0869	2.11942	3.69434e-13
AT1G75490	1.36286	6.20464	2.18671	3.77673e-13	Integrase-type DNA-binding superfamily protein
AT2G23290	4.43412	19.0776	2.10516	4.5783e-13	myb domain protein 70
AT3G28740	3.35003	57.0226	4.08929	4.76564e-13	Cytochrome P450 superfamily protein
AT1G21140	1.75967	7.4953	2.09068	5.92846e-13	Vacuolar iron transporter (VIT) family protein
AT1G77145	1.29965	6.13902	2.23988	6.42432e-13	Protein of unknown function (DUF506)
AT5G66480	3.08958	13.5937	2.13745	6.63696e-13
AT2G29320	17.8999	76.8857	2.10277	7.21349e-13	NAD(P)-binding Rossmann-fold superfamily protein
AT5G65520	6.07774	24.6439	2.01962	8.39926e-13	Tetratricopeptide repeat (TPR)-like superfamily protein
AT3G22160	6.655	27.5864	2.05144	8.86116e-13	VQ motif-containing protein
AT1G78270	2.52676	10.7273	2.08593	9.04742e-13	UDP-glucosyl transferase 85A4
AT3G14280	1.80844	27.2237	3.91204	9.08729e-13
AT5G40570	2.819	12.269	2.12176	9.31544e-13	Surfeit locus protein 2 (SURF2)
AT4G15780	33.5168	186.969	2.47984	1.46179e-12	vesicle-associated membrane protein 724
AT2G15890	76.7587	331.278	2.10964	1.67864e-12	maternal effect embryo arrest 14
AT2G30615	3.5137	26.9129	2.93723	1.6863e-12
AT3G19270	1.55288	7.22601	2.21826	2.01919e-12	cytochrome P450, family 707, subfamily A, polypeptide 4
AT1G56220	169.138	803.818	2.24866	2.12424e-12	Dormancy/auxin associated family protein
AT4G12490	1.83751	7.71543	2.06999	2.14843e-12	Bifunctional inhibitor/lipid-transfer protein/seed storage 2S albumin superfamily protein
AT5G24735	30.0047	128.154	2.09462	2.36151e-12	other RNA
AT3G25290	7.61483	30.7609	2.01421	2.88064e-12	Auxin-responsive family protein
AT1G22130	1	7.86479	2.97541	3.30692e-12	AGAMOUS-like 104
ATMG00110	1.32872	5.36427	2.01334	3.63761e-12	cytochrome C biogenesis 206
AT4G28790	1.32638	5.8762	2.14739	3.78916e-12	basic helix-loop-helix (bHLH) DNA-binding superfamily protein
AT2G07717	3.71446	18.0373	2.27976	4.61368e-12
AT5G34871	2.67541	10.8827	2.0242	4.61368e-12	other RNA
AT1G53887	1.34335	5.55764	2.04863	5.02119e-12
AT5G64572	13.7539	87.2753	2.66574	7.24682e-12	other RNA
AT5G42825	29.1772	178.936	2.61653	7.93828e-12
AT4G04620	9.30821	58.4961	2.65177	9.64711e-12	Ubiquitin-like superfamily protein
AT4G33980	8.5419	45.245	2.40513	9.83383e-12
AT5G39610	1.07062	46.1795	5.43073	9.90573e-12	NAC domain containing protein 6
AT4G09830	28.386	154.142	2.44101	1.13309e-11	Uncharacterised conserved protein UCP009193
AT1G58180	33.4416	140.568	2.07156	1.21875e-11	beta carbonic anhydrase 6
AT2G26650	3.02872	12.2755	2.01901	1.43556e-11	K+ transporter 1
AT5G24090	1.00975	4.26698	2.07921	1.56654e-11	chitinase A
AT1G22190	46.0227	217.816	2.24269	1.64928e-11	Integrase-type DNA-binding superfamily protein
AT3G26440	1.5601	6.60948	2.0829	2.26767e-11	Protein of unknown function (DUF707)
AT1G25400	13.4571	64.2351	2.25499	2.35072e-11
AT2G43150	7.40999	46.1056	2.6374	2.36166e-11	Proline-rich extensin-like family protein
AT2G36220	24.7422	126.541	2.35456	2.43644e-11
AT3G51910	1.74777	7.53688	2.10845	2.7149e-11	heat shock transcription factor A7A
AT4G19370	1.90579	9.74426	2.35416	3.03687e-11	Protein of unknown function (DUF1218)
AT2G21820	1.16075	6.72056	2.53352	3.0691e-11
AT2G39380	2.23256	10.4085	2.22099	4.31378e-11	exocyst subunit exo70 family protein H2
AT4G33100	2.53183	10.3948	2.03761	4.4575e-11
AT3G10120	3.03808	26.6832	3.1347	8.52991e-11
AT1G01070	3.25053	13.4828	2.05238	9.00337e-11	nodulin MtN21 /EamA-like transporter family protein
AT1G27300	8.22254	33.8767	2.04264	1.30225e-10
AT5G07100	3.15026	102.483	5.02377	1.30719e-10	WRKY DNA-binding protein 26
AT5G17860	2.94834	47.4484	4.00838	1.33897e-10	calcium exchanger 7
AT3G51860	1.75499	37.2425	4.40741	1.52639e-10	cation exchanger 3
AT4G02380	25.9317	483.998	4.22221	1.60446e-10	senescence-associated gene 21
AT3G61160	3.41635	13.8691	2.02134	1.68646e-10	Protein kinase superfamily protein
AT5G21940	57.0099	359.037	2.65485	1.80912e-10
AT4G18880	21.6736	132.281	2.60959	2.34358e-10	heat shock transcription factor A4A
AT2G07811	2.61942	13.3366	2.34807	2.91842e-10
AT5G49640	10.2948	87.9679	3.09507	3.28734e-10
AT5G53048	1.66486	24.8759	3.90128	3.29276e-10	other RNA
AT2G38940	1.55775	6.34725	2.02666	4.43118e-10	phosphate transporter 1;4
AT5G66053	2.58041	17.9267	2.79644	4.7494e-10
AT1G33055	1	5.09307	2.34853	5.06757e-10
AT2G24550	38.1697	193.291	2.34028	5.07219e-10
AT5G10946	5.70435	29.7263	2.38161	6.01877e-10
AT1G09420	2.32738	10.8297	2.21821	9.24007e-10	glucose-6-phosphate dehydrogenase 4
AT2G07671	1.36755	6.20831	2.18261	1.31576e-09	ATP synthase subunit C family protein
AT5G35777	2.40522	17.8496	2.89166	1.49806e-09	transposable element gene
AT5G39520	1.09501	27.1112	4.62988	1.65967e-09	Protein of unknown function (DUF1997)
AT5G57560	24.0001	151.371	2.65698	1.81943e-09	Xyloglucan endotransglucosylase/hydrolase family protein
AT1G64230	167.411	1347.66	3.00899	1.91611e-09	ubiquitin-conjugating enzyme 28
AT2G47270	1.22884	21.3004	4.11551	2.48022e-09	sequence-specific DNA binding transcription factors;transcription regulators
AT2G33830	16.9406	398.338	4.55543	3.06603e-09	Dormancy/auxin associated family protein
AT1G24145	5.61227	50.8147	3.17859	3.27575e-09
AT1G67105	2.03943	148.86	6.18964	4.78883e-09	other RNA
AT3G48115	13.4813	87.362	2.69604	5.9528e-09	other RNA
AT4G15910	3.47625	17.7797	2.35462	8.85502e-09	drought-induced 21
AT1G73040	2.84104	29.7144	3.38667	9.49503e-09	Mannose-binding lectin superfamily protein
AT3G17790	16.2995	65.4863	2.00636	1.11553e-08	purple acid phosphatase 17
AT1G73010	2.44423	21.0649	3.10739	1.15003e-08	phosphate starvation-induced gene 2
AT1G23040	2.91654	22.2296	2.93015	1.19278e-08	hydroxyproline-rich glycoprotein family protein
AT2G15880	2.28406	23.5577	3.36653	1.36748e-08	Leucine-rich repeat (LRR) family protein
AT4G39260	92.5931	403.392	2.1232	1.36798e-08	cold, circadian rhythm, and RNA binding 1
AT1G63720	2.49788	17.2308	2.78621	1.48505e-08
AT1G67920	1.79401	18.0749	3.33273	1.67714e-08
AT4G12470	1.03414	6.24372	2.59397	1.78474e-08	azelaic acid induced 1
AT1G02470	1.17538	12.1204	3.36624	1.94916e-08	Polyketide cyclase/dehydrase and lipid transport superfamily protein
AT2G26355	8.94028	97.2147	3.44278	2.02104e-08	other RNA
AT1G22990	1	5.84822	2.548	2.15843e-08	Heavy metal transport/detoxification superfamily protein
AT4G35900	1.9571	8.08969	2.04737	3.58088e-08	Basic-leucine zipper (bZIP) transcription factor family protein
AT5G47220	33.1553	171.754	2.37303	5.34373e-08	ethylene responsive element binding factor 2
AT4G38540	9.83905	89.8639	3.19115	5.44354e-08	FAD/NAD(P)-binding oxidoreductase family protein
AT5G03545	1.59404	102.031	6.00017	6.01678e-08
AT3G62090	1.82308	19.5413	3.42208	6.40535e-08	phytochrome interacting factor 3-like 2
AT5G01600	33.7759	679.099	4.32955	6.96972e-08	ferretin 1
AT1G15380	1.03648	18.7793	4.17938	6.99938e-08	Lactoylglutathione lyase / glyoxalase I family protein
AT5G26770	8.49839	35.2599	2.05277	7.9029e-08
AT1G78460	15.8793	126.25	2.99106	8.16022e-08	SOUL heme-binding family protein
AT1G56600	3.85628	67.0466	4.11988	1.10586e-07	galactinol synthase 2
AT2G38790	13.5295	58.074	2.10178	1.59562e-07
AT3G12070	1.95222	8.85015	2.18058	1.92223e-07	RAB geranylgeranyl transferase beta subunit 2
AT1G22640	10.3262	63.7489	2.62609	2.0575e-07	myb domain protein 3
AT3G09922	1	12.2025	3.60911	2.08103e-07	induced by phosphate starvation1
AT1G53480	1.00488	6.14969	2.61349	2.08551e-07	mto 1 responding down 1
AT5G16370	20.508	131.447	2.68022	2.31269e-07	acyl activating enzyme 5
AT3G14990	65.8205	476.346	2.8554	2.69415e-07	Class I glutamine amidotransferase-like superfamily protein
AT3G60300	44.049	230.917	2.39019	2.82806e-07	RWD domain-containing protein
AT3G21600	2.11785	9.22946	2.12364	2.87913e-07	Senescence/dehydration-associated protein-related
AT5G04340	36.466	215.964	2.56617	2.94541e-07	zinc finger of Arabidopsis thaliana 6
AT2G07709	8.05672	56.6231	2.81313	3.00089e-07
AT4G11910	1.34082	17.191	3.68047	3.35072e-07
AT5G18780	4.15417	26.5816	2.67779	3.45654e-07	F-box/RNI-like superfamily protein
AT5G57340	10.1545	70.6702	2.79898	3.49838e-07
AT3G16360	1.88356	17.4092	3.20832	3.79567e-07	HPT phosphotransmitter 4
AT4G35190	1.00975	5.2318	2.3733	4.03478e-07	Putative lysine decarboxylase family protein
AT3G15450	24.3007	441.162	4.18224	4.43219e-07	Aluminium induced protein with YGL and LRDR motifs
ATMG00090	1.79381	11.3064	2.65604	4.54309e-07	structural constituent of ribosome;protein binding
AT2G16650	6.2941	26.9834	2.1	4.60657e-07	proteinaceous RNase P 2
AT1G72900	39.9106	273.502	2.7767	4.6409e-07	Toll-Interleukin-Resistance (TIR) domain-containing protein
AT2G01180	13.4817	70.8191	2.39314	6.62095e-07	phosphatidic acid phosphatase 1
AT1G76960	20.0885	112.361	2.48369	6.62433e-07
AT4G38932	30.9329	125.36	2.01886	7.8231e-07
AT1G08310	1.25069	9.83362	2.975	1.04915e-06	alpha/beta-Hydrolases superfamily protein
AT1G48000	1.20699	10.6874	3.14642	1.31557e-06	myb domain protein 112
AT1G76720	6.04456	27.5866	2.19026	1.78141e-06	eukaryotic translation initiation factor 2 (eIF-2) family protein
AT2G41640	21.5097	115.141	2.42034	1.96279e-06	Glycosyltransferase family 61 protein
AT3G08720	7.54732	53.6522	2.8296	2.37088e-06	serine/threonine protein kinase 2
AT4G03510	6.77263	41.3388	2.60971	2.44724e-06	RING membrane-anchor 1
AT1G15670	2.16662	29.9748	3.79023	2.49892e-06	Galactose oxidase/kelch repeat superfamily protein
AT3G52400	45.3852	266.728	2.55508	2.91814e-06	syntaxin of plants 122
AT2G07677	1.74719	7.96476	2.18859	3.22637e-06
AT3G22560	1.06087	7.79597	2.87748	3.25476e-06	Acyl-CoA N-acyltransferases (NAT) superfamily protein
AT5G23980	2.78329	24.9473	3.16402	3.61931e-06	ferric reduction oxidase 4
AT5G66180	7.17958	28.8097	2.00458	3.81629e-06	S-adenosyl-L-methionine-dependent methyltransferases superfamily protein
AT3G44300	1.14124	52.6467	5.52766	5.40015e-06	nitrilase 2
AT4G28240	12.3057	71.2541	2.53364	5.53604e-06	Wound-responsive family protein
AT4G16260	1.52362	9.01549	2.56491	7.88651e-06	Glycosyl hydrolase superfamily protein
AT1G48320	11.4809	63.2306	2.46139	8.09579e-06	Thioesterase superfamily protein
AT1G80160	1.05111	22.0209	4.38888	8.74742e-06	Lactoylglutathione lyase / glyoxalase I family protein
AT3G62290	217.107	2278.26	3.39145	1.02386e-05	ADP-ribosylation factor A1E
AT3G16640	721.918	7964.05	3.46359	1.10392e-05	translationally controlled tumor protein
AT3G10450	4.22656	70.8192	4.06659	1.19135e-05	serine carboxypeptidase-like 7
AT4G01060	1.64028	8.90951	2.4414	1.31224e-05	CAPRICE-like MYB3
AT1G79900	1.2581	7.66605	2.60724	1.39082e-05	Mitochondrial substrate carrier family protein
AT1G26800	7.22935	73.3987	3.34382	1.87127e-05	RING/U-box superfamily protein
AT2G37200	19.1324	89.9781	2.23355	1.89289e-05	Uncharacterised protein family (UPF0497)
AT5G26340	14.1557	96.5054	2.76922	2.21764e-05	Major facilitator superfamily protein
AT2G15390	8.13338	72.8837	3.16367	3.066e-05	fucosyltransferase 4
AT3G20100	13.7724	61.7551	2.16478	3.0793e-05	cytochrome P450, family 705, subfamily A, polypeptide 19
AT1G66760	11.145	64.7307	2.53806	3.54862e-05	MATE efflux family protein
AT2G07698	1.51601	11.6886	2.94675	3.59273e-05	ATPase, F1 complex, alpha subunit protein
AT5G51190	28.4668	194.386	2.77157	4.11998e-05	Integrase-type DNA-binding superfamily protein
AT5G56520	7.97147	33.0564	2.05201	4.25949e-05
AT4G23870	4.84422	22.0013	2.18325	4.39374e-05
AT3G02515	2.50257	10.4696	2.06472	5.56341e-05	transposable element gene
AT1G50750	1.40207	6.25991	2.15858	6.65751e-05	Plant mobile domain protein family
AT1G75390	3.47879	14.4756	2.05697	7.66807e-05	basic leucine-zipper 44
AT1G19396	2.14984	18.6534	3.11714	9.01875e-05
AT5G18065	1.84746	10.3086	2.48024	0.000100295
AT3G25717	9.42761	40.8745	2.11624	0.000107257	ROTUNDIFOLIA like 16
AT1G15125	8.8394	159.658	4.1749	0.000114602	S-adenosyl-L-methionine-dependent methyltransferases superfamily protein
AT3G48020	1.23372	11.8219	3.26038	0.00015991
AT2G39400	13.5685	56.8296	2.06638	0.000176669	alpha/beta-Hydrolases superfamily protein
AT5G27860	22.8336	128.65	2.49422	0.000206706
AT2G25000	4.25544	18.5678	2.12543	0.000212902	WRKY DNA-binding protein 60
AT1G54575	2.90445	40.8182	3.81288	0.000252847
AT3G48650	14.6725	62.4462	2.08949	0.000270882
AT1G65510	1.24094	5.29875	2.09422	0.000299161
AT4G38560	3.74703	20.1474	2.42677	0.000310478	Arabidopsis phospholipase-like protein (PEARLI 4) family
AT3G04070	1.11686	11.6908	3.38785	0.000334976	NAC domain containing protein 47
AT4G27300	11.5932	116.2	3.32526	0.000360895	S-locus lectin protein kinase family protein
AT2G41380	1.74523	48.2942	4.79036	0.000386445	S-adenosyl-L-methionine-dependent methyltransferases superfamily protein
AT1G05310	2.97994	13.4916	2.1787	0.000412468	Pectin lyase-like superfamily protein
AT5G20790	1.78913	12.9988	2.86105	0.000432579
AT5G44430	2.74369	16.4377	2.58281	0.000455731	plant defensin 1.2C
AT1G24140	8.99371	39.0668	2.11896	0.000487449	Matrixin family protein
AT4G19645	2.68206	11.4256	2.09086	0.000614738	TRAM, LAG1 and CLN8 (TLC) lipid-sensing domain containing protein
AT1G23110	1.00975	9.2842	3.20077	0.00064256
AT1G18570	17.9258	118.285	2.72216	0.000653108	myb domain protein 51
AT3G05080	2.21559	10.3815	2.22825	0.000658381
AT1G28370	14.3957	77.6534	2.43141	0.000671255	ERF domain protein 11
AT3G07350	6.69383	31.458	2.23252	0.0007519	Protein of unknown function (DUF506)
AT3G19550	2.49477	10.2562	2.03952	0.000840674
AT1G22890	9.53137	41.693	2.12905	0.000930292
